# Supplementary material for: Multitarget Antioxidant NO-Donor Organic Nitrates: A Novel Approach to Overcome Nitrates Tolerance, an Ex Vivo Study
Source: Antioxidants (Basel). 2022 Jan 16;11(1):166. doi: 10.3390/antiox11010166 (PMC8773138; doi:10.3390/antiox11010166)
Supplement: Supplementary file 1 [file antioxidants-11-00166-s001.zip]

Archive with 1 entries (1 files):
- antioxidants-1473955-supplementary.pdf
